# Supplementary material for: Characterization of Carbapenem-Resistant Gram-Negative Bacilli Isolates in Multispecialty Private Hospitals in Lagos, Nigeria
Source: Infect Dis Rep. 2025 Sep 21;17(5):119. doi: 10.3390/idr17050119 (PMC12562451; doi:10.3390/idr17050119)
Supplement: Supplementary file 1 [file idr-17-00119-s001.zip]

Archive with 1 entries (1 files):
- idr-3831956-supplementary.pdf
